# Supplementary material for: Engraftment and persistence of HBB-base-edited hematopoietic stem cells in nonhuman primates
Source: Sci Transl Med. Author manuscript; Available in PMC 2025 Oct 3. (PMC12490786; doi:10.1126/scitranslmed.adn2601)
Supplement: Data Files S1 [file NIHMS2108172-supplement-Data_Files_S1.xlsx]

## Sheet: Figure 1D
Fig. 1. Purification and quality control of NHP HSCs for ex vivo base editing.
(D) CFC potential of unmodified HSPC subsets after MACS/FACS (Day -1) and base-edited HSPCs at time of infusion (Day 1).
A21033	BFU-E	CFU-M	CFU-G	CFU-GM	CFU-MIX
CD34+ high	0	6.38	7	4.13	0.75
CD90-	0	2	6.38	2.75	0
CD90+	0	7.75	1.75	7.5	1.63
CD90-	0	2.88	9.13	2	0
CD90+	0	8.13	1	10.63	1.88
CD90-	0	1.5	4.38	1.5	0
CD90+	0	6.75	1.63	7	0
A20134	BFU-E	CFU-M	CFU-G	CFU-GM	CFU-MIX
CD34+ high	0	3.75	4	1.5	0.13
CD90-	0	1	9.75	3	0.13
CD90+	0.13	8.5	1	8.5	0.25
CD90-	0	1.75	4.25	0.63	0.13
CD90+	0	4.67	1.67	3.67	0
CD90-	0	2.38	6.13	1	0.25
CD90+	0	6	0.67	7.33	0
A21051	BFU-E	CFU-M	CFU-G	CFU-GM	CFU-MIX
CD34+ high	0	4.63	7.63	4.75	0.38
CD90-	0	2.63	8.88	4	0
CD90+	0	8	3.75	9.13	1.13
CD90-	0	3.13	12.38	2	0.25
CD90+	0	7	2.88	7.63	1.38
CD90-	0	1.5	5.63	1.88	0
CD90+	0	8.5	2.88	7.88	0.13

## Sheet: Figure 2A
Fig. 2. Beta-globin base editing of NHP HSCs.
(A) Base editing efficiency in CD34+CD90+ HSCs, CD34+CD90- progenitors, and the combined infusion product determined by Sanger sequencing (EditR) at position A9
	CD90+	CD90-	Infusion
A20134	66	2	13
A21033	62	2	28
A21051	64	3	27

## Sheet: Figure 2B
Fig. 2. Beta-globin base editing of NHP HSCs.
(B) Assessment of mono- and bi-allelic editing on single colonies from Figure 1D by Sanger sequencing (EditR) at position A9.
	Biallelic	Monoallelic	Wild Type
A20134	57.14	35.71	7.143
A21033	25	72.73	2.273
A21051	22.92	64.58	12.5

## Sheet: Figure 3A
Fig. 3. Recovery of the PB and BM after transplantation of base-edited HSCs.
(A) CBC counts post-transplant. Grey area indicates range of normal in naïve control animals.
A20134
days	WBC	RBC	Plt	Neu	Lym	Mono
160	5.46	5.55	530	1.2012	3.6036	0.6006
140	8.07	5.43	473	2.0982	5.4069	0.4842
124	6.17	5.68	463	2.0361	3.702	0.3702
91	7.01	5.17	496	2.5937	3.8555	0.4907
82	6.32	4.97	553	2.1488	3.476	0.632
75	5.89	4.78	502	1.8259	3.6518	0.4123
68	4.94	4.92	525	1.8278	2.7664	0.3458
61	5.42	4.93	417	2.168	2.4932	0.6504
54	4.69	4.92	432	1.5477	2.5326	0.5628
47	4.82	5.08	394	1.2532	2.9402	0.5302
41	5.03	5.57	385	2.8168	1.5593	0.6036
33	6.01	5.55	259	4.6277	0.8414	0.4808
26	3.38	5.77	184	2.3998	0.6422	0.338
23	4.07	5.67	109	2.8897	0.6105	0.5291
21	6.13	5.75	58	4.904	0.613	0.613
19	4.32	5.97	32	2.9376	0.8208	0.5616
17	2.77	5.25	9	2.2991	0.2493	0.2216
16	3.83	5.61	11	3.2555	0.3064	0.2298
15	2.38	5.8	23	1.9992	0.1904	0.1666
14	2.1	4.57	7	1.722	0.21	0.147
13	2.07	4.63	8	1.7181	0.207	0.1242
12	2.08	4.14	7	1.4768	0.1248	0.4576
11	3.32	3.63	11	1.8592	0.0996	1.1288
10	3.05	4.51	16	1.7385	0.122	1.1895
9	2.43	4.9	34	0.8019	0.0972	1.3851
8	1.28	3.61	6	0.2944	0.0896	0.64
7	0.6	4.21	23	0.27	0.108	0.21
6	0.37	4.51	64	0.148	0.0888	0.0814
5	0.46	4.07	70	0.2852	0.092	0.0322
4	0.75	4.36	93	0.4725	0.06	0.0225
3	1.57	4.38	123	0.8007	0.0785	0.0628
2	10.73	4.75	149	9.4424	0.1073	0.2146
-2	45.1	5.98	369	22.099	17.138	5.412
A21033
days	WBC	RBC	Plt	Neu	Lym	Mono
181	6.69	5.15	309	2.0739	3.8133	0.8028
167	6.4	5.12	316	1.856	3.648	0.832
152	5.67	5.01	313	1.5309	3.5154	0.567
138	5.71	5.07	289	1.713	3.2547	0.7423
124	5.9	4.91	335	1.888	3.245	0.708
107	5.4	5.29	300	1.566	3.24	0.594
91	6.43	4.96	325	1.8647	3.9223	0.643
82	5.55	4.94	291	1.776	3.108	0.6105
75	5.08	5.18	320	1.778	2.54	0.7112
68	5.46	5.07	296	2.3478	2.2932	0.7644
61	6.17	5.06	295	2.8382	2.6531	0.5553
54	6.26	4.9	263	3.3178	1.9406	0.8764
48	6.45	4.89	289	3.87	1.8705	0.7095
40	8.12	4.76	298	3.9788	2.5172	1.2992
35	9.14	4.61	213	5.7582	2.1936	1.0054
33	27.19	4.61	218	23.9272	1.3595	1.6314
26	6.33	3.91	144	3.798	0.633	1.7091
25	10.55	3.56	103	7.174	1.1605	2.0045
24	9.25	3.84	93	6.845	1.11	1.2025
23	3.79	4.07	76	1.8192	0.5306	1.3644
22	4.13	3.84	54	2.6845	0.2478	1.1977
21	6.65	4.05	42	5.187	0.3325	1.064
20	3.95	4.18	38	2.923	0.237	0.7505
19	4.52	4.43	31	3.39	0.226	0.8588
18	4.8	4.28	26	3.744	0.288	0.72
17	5.83	4.73	18	4.2559	0.8745	0.6996
16	2.55	5.51	20	1.8615	0.357	0.3315
15	2.84	5.16	16	2.1016	0.142	0.568
14	4.92	5.37	17	3.5424	0.1476	1.1808
13	3.97	5.52	26	1.588	0.1588	1.3895
12	3.03	5.02	28	1.0908	0.1515	1.3332
11	1.66	3.86	9	0.8964	0.1162	0.6142
10	0.75	4.1	15	0.33	0.1275	0.2925
9	0.49	4.22	18	0.1862	0.1323	0.1715
8	0.22	4.62	42	0.0594	0.1012	0.0594
7	0.16	3.61	5	0.0192	0.1008	0.0304
6	0.27	3.89	23	0.0891	0.1593	0.0108
5	0.66	4.12	40	0.3894	0.1188	0.0396
4	0.98	2.86	55	0.6762	0.0882	0.0392
3	1.58	4	98	0.8848	0.1738	0.237
2	5.39	3.85	101	3.6652	0.1078	0.3234
-4	38.23	5.11	342	19.4973	5.3522	3.823
A21051
days	WBC	RBC	Plt	Neu	Lym	Mono
232	8.46	5.21	461	4.1454	3.7224	0.5076
201	8.97	5.33	449	1.5249	6.279	0.7176
182	8.06	5.52	439	2.4986	4.433	0.8866
168	7.49	5.17	435	2.8462	3.745	0.749
159	8.99	5.26	427	3.2364	4.4051	1.1687
145	9.51	5.35	448	3.1383	5.0403	1.2363
131	9.46	5.26	438	3.5948	4.73	1.0406
118	7.37	5.21	452	2.7269	4.0535	0.5159
103	8.03	5.02	453	3.3726	4.1756	0.4818
92	8.84	5.14	405	2.3868	5.6576	0.6188
83	6.78	5.24	434	2.034	4.0002	0.6102
75	8.97	4.94	343	4.0365	3.8571	0.8073
68	6.72	5.14	389	2.0832	3.7632	0.7392
63	6.81	5.19	418	2.3835	3.3369	0.8172
54	8.48	4.88	361	3.392	3.4768	1.1872
47	12.44	4.8	351	4.4784	5.4736	1.866
40	10.52	4.73	348	3.8924	4.9444	0.9468
33	15.04	4.26	266	7.52	5.8656	1.2032
26	10.83	3.9	174	4.0071	4.5486	1.7328
21	5.21	3.05	102	3.0218	1.0941	0.9899
20	5.79	2.94	88	3.4161	0.8106	1.3896
19	5.09	2.93	72	3.4612	0.5599	1.018
18	6.19	2.6	46	4.333	0.8666	0.9285
17	5.31	2.83	47	3.717	0.4248	1.1151
16	3.86	2.89	32	2.5862	0.3474	0.8492
15	4.77	2.85	30	3.7206	0.2385	0.7155
14	5.31	2.91	28	4.0356	0.4779	0.6903
13	4.16	2.9	24	3.2448	0.2496	0.624
12	5.34	3.14	32	4.1118	0.1602	1.0146
11	7.84	2.98	17	6.4288	0.1568	1.0192
10	3.91	3.38	21	2.0332	0.1173	1.0948
9	2.25	3.67	28	0.6975	0.18	0.99
8	1.29	3.81	48	0.387	0.2064	0.4644
7	0.62	4.02	71	0.2108	0.1488	0.248
6	0.18	4.04	139	0.0306	0.0792	0.0594
5	0.82	3.92	184	0.5986	0.1394	0.0328
4	2.58	3.86	211	2.3994	0.1032	0.0516
3	5.25	3.98	245	3.36	0.1575	0.0525
2	19.42	4.24	190	17.6722	0.1942	0
1	26.27	4.3	164	24.6938	0.5254	0.2627
-4	54.63	5.4	411	29.5002	6.0093	6.0093

## Sheet: Figure 3B
Fig. 3. Recovery of the PB and BM after transplantation of base-edited HSCs.
(B) Multilineage composition in the PB before and after transplant
A20134
Day	Gran	Mono	NK	B	T
-5	57.408	3.73776	2.80847	8.533	24.0604
6	78.945	2.3268	8.851	0.02839	4.31966
12	91.2938	3.0303	0.38279	0.084517	3.08665
26	75.4536	8.19524	5.952	2.17	4.87246
33	83.096	4.67636	2.783	5.0945	2.95161
41	60.5319	3.6465	8.2498	18.0026	4.87142
47	42.5488	8.384	10.45	27.4075	6.25732
54	32.263	7.542	9.5865	37.7069	7.0215
61	61.1072	5.11808	3.969	22.0206	1.28948
68	46.6562	4.2606	6.5274	30.6504	7.86396
75	51.4608	3.92488	10.2816	22.1616	7.52151
82	45.9548	4.95704	9.044	27.2272	7.6002
140	56.0403	5.18868	4.2362	21.8272	5.71758
160	29.7783	4.6863	6.4158	20.8199	32.723
196	61.812	2.346	5.1198	13.2606	11.3109
A21033
Day	Gran	Mono	NK	B	T
-5	36.4968	7.2372	11.5995	15.873	25.2854
5	77.9544	0.64962	6.2843	0.08471	12.5067
13	96.4099	0.074459	0.25232	0.016268	2.58649
19	82.305	7.5516	3.12055	0.22101	3.09814
26	67.606	18.877	6.2356	0.48552	3.26091
33	89.3021	4.08157	3.62292	0.267064	0.95062
40	60.8275	9.4975	14.7693	4.7775	4.71897
48	66.2606	6.98964	10.2029	5.7825	6.49915
54	63.7767	5.70933	13.427	5.104	6.85514
61	50.3532	7.8012	18.1187	7.9755	11.0643
68	61.8652	10.262	10.441	10.494	1.9433
75	42.333	7.622	14.6955	16.6355	13.1753
82	57.4944	8.9496	10.3362	13.4918	5.1331
107	32.3114	7.315	15.552	26.3808	12.4939
124	49.0137	9.6117	10.1706	13.6278	12.7197
138	45.7331	8.2397	11.7744	14.7626	14.2717
152	42.3916	8.646	13.272	16.2108	14.6392
167	32.2664	7.5896	14.03	16.79	23.3631
203	54.3949	8.2931	10.1724	14.6012	5.57856
A21051
Day	Gran	Mono	NK	B	T
-29	64.261	3.6618	3.6841	16.9801	5.57102
7	86.3161	0.47034	7.2369	0.06579	4.64916
12	97.1028	0.044712	1.23265	0.037672	0.980167
19	71.6056	13.3826	6.786	0.2782	3.39639
26	47.9298	13.2719	17.7489	3.9483	4.43833
33	62.6804	6.03072	16.29	5.16	5.85918
40	54.5958	5.89288	14.8209	14.478	5.75729
47	53.6673	6.3138	15.3162	14.6304	5.20522
54	57.1872	5.3452	7.171	21.4065	3.06496
65	51.7448	3.17512	6.5208	28.2711	5.70995
70	43.0674	5.6385	7.328	26.9304	8.64878
77	65.2119	4.83455	2.30079	19.5391	3.59509
85	43.6839	3.05836	8.313	30.906	8.44739
105	46.8919	4.21355	5.7239	30.4473	10.0112
120	40.6752	2.84544	7.3712	32.8452	12.3199
133	40.6794	3.8505	9.5004	30.4122	12.7615
147	36.8508	4.05744	11.343	27.303	16.5199
161	43.2696	3.62032	9.8556	26.7804	13.1871
170	56.1374	4.08918	5.9657	21.0388	6.40384
203	30.9186	6.2532	12.8117	29.3627	15.4439

## Sheet: Figure 3C
Fig. 3. Recovery of the PB and BM after transplantation of base-edited HSCs.
(C) Quantification of HSPC subsets in the BM at 3 and 6 months post-transplant.
	Month	CD90+	CD90-	CD45RA
A20134	3	0.2356	0.3933	0.3211
A20134	6	0.25098	0.16262	0.5264
A21033	3	0.021168	0.03888	0.209952
A21033	6	0.19296	0.30016	0.84688
A21051	3	0.0792	0.1045	0.3663
A21051	6	0.2116	0.42688	0.28152

## Sheet: Figure 3D
Fig. 3. Recovery of the PB and BM after transplantation of base-edited HSCs.
(D) CFC potential of engrafted and FACS-purified HSPC subsets 3- and 6- months post-transplant.
A20134	month	BFU-E	CFU-M	CFU-G	CFU-GM	CFU-MIX
CD34+ high	3	0	6.33	14.67	4.67	3.33
CD90-	3	0	16.33	6	7.5	2.33
CD90+	3	0	7.33	3.67	13.33	1
CD34+ high	6	0	10.5	1.83	8	0.83
CD90-	6	0	8.83	1	11.33	0.5
CD90+	6	0	9.67	1.67	4.5	6.17
A20133	month	BFU-E	CFU-M	CFU-G	CFU-GM	CFU-MIX
CD34+ high	3	0	5.5	13.5	3.5	0.67
CD90-	3	0	4.17	10.5	3.83	0.33
CD90+	3	0	8.5	1.67	6.33	0.5
CD34+ high	6	0.5	17.17	5.33	4.17	0.33
CD90-	6	0	8.33	2.83	1.83	0.5
CD90+	6	0	12.33	0.83	8.83	1.33
A21051	month	BFU-E	CFU-M	CFU-G	CFU-GM	CFU-MIX
CD34+ high	3	0	6.5	10.88	10.13	0.75
CD90-	3	0	9.5	10.38	7.63	0.75
CD90+	3	0	5	0.63	5.5	0.88
CD34+ high	6	0	4.67	16.83	9.17	1.33
CD90-	6	0	5.67	22.17	4.67	3.17
CD90+	6	0	11.67	2.83	8	0.5

## Sheet: Figure 6C
Fig. 6. Engraftment and persistence of base-edited HSPCs.
(C) Assessment of mono- and bi-allelic editing by Sanger sequencing (EditR) at position A9
	Month	Biallelic	Monoallelic	Wild Type
A21033	3	19.44	36.11	44.44
A21033	6	4.167	16.67	79.17
A20134	3	0	40	60
A20134	6	4.545	15.91	79.55
A21051	3	6.383	34.04	59.57
A21051	6	6.818	22.73	70.45

## Sheet: Figure 6D
Fig. 6. Engraftment and persistence of base-edited HSPCs.
(D) editing patterns of single colonies from Fig. 3D.
A21033	A9-G9	A12-G12	A16-G16	A18-G18	A9-G9, A12-G12	A9-G9, A16-G16	A9-G9, A18-G18	A12-G12, A16-G16	A12-G12, A18-G18	A16-G16, A18-G18	Indel
3 months	18	0	0	0	1	0	0	0	0	0	0
6 months	14	0	0	0	2	0	0	0	0	0	0
A20134
3 months	16	0	0	0	4	0	0	0	0	0	0
6 months	14	1	0	0	3	0	0	0	0	0	0
A21051
3 months	13	0	0	0	3	0	0	0	0	0	0
6 months	8	0	0	0	3	0	0	0	0	0	2
